# Supplementary material for: Isoetes dubsii and Isoetes santacruzensis, two new species from lowland areas in South America
Source: PhytoKeys. 2019 Sep 5;131:57–67. doi: 10.3897/phytokeys.131.36983 (PMC6742673; doi:10.3897/phytokeys.131.36983)
Supplement: XML Treatment for Isoetes dubsii [file phytokeys.131.36983-treatment1.xml]

<!DOCTYPE tp:taxon-treatment
  PUBLIC "-//TaxonX//DTD Taxonomic Treatment Publishing DTD v0 20100105//EN" "tax-treatment-NSO.dtd">
<tp:taxon-treatment xmlns:tp="http://www.plazi.org/taxpub"><tp:treatment-meta><kwd-group><label>Taxon classification</label><kwd><named-content xmlns:xlink="http://www.w3.org/1999/xlink" content-type="kingdom">Plantae</named-content></kwd><kwd><named-content xmlns:xlink="http://www.w3.org/1999/xlink" content-type="order">Isoetales</named-content></kwd><kwd><named-content xmlns:xlink="http://www.w3.org/1999/xlink" content-type="family">Isoetaceae</named-content></kwd></kwd-group><mixed-citation publication-type="journal"><person-group><name><surname>Pereira</surname><given-names>Jovani B. de S.</given-names></name><name><surname>Guimaraes</surname><given-names>José Tasso F.</given-names></name><name><surname>Watanabe</surname><given-names>Maurício T. C.</given-names></name></person-group><article-title><italic><tp:taxon-name><tp:taxon-name-part taxon-name-part-type="genus" reg="Isoetes">Isoetes</tp:taxon-name-part> <tp:taxon-name-part taxon-name-part-type="species" reg="dubsii">dubsii</tp:taxon-name-part></tp:taxon-name></italic> and <italic><tp:taxon-name><tp:taxon-name-part taxon-name-part-type="genus" reg="Isoetes">Isoetes</tp:taxon-name-part> <tp:taxon-name-part taxon-name-part-type="species" reg="santacruzensis">santacruzensis</tp:taxon-name-part></tp:taxon-name></italic>, two new species from lowland areas in South America</article-title><source>PhytoKeys</source><day>05</day><month>9</month><year>2019</year><volume>131</volume><fpage>57</fpage><lpage>67</lpage><pub-id pub-id-type="doi">10.3897/phytokeys.131.36983</pub-id></mixed-citation></tp:treatment-meta><tp:nomenclature><tp:taxon-name><object-id xmlns:xlink="http://www.w3.org/1999/xlink" content-type="arpha" xlink:type="simple">41EDF34DE65C57B880ADBB40A6A0E227</object-id>
            <tp:taxon-name-part taxon-name-part-type="genus" reg="Isoetes">Isoetes</tp:taxon-name-part>
            <tp:taxon-name-part taxon-name-part-type="species" reg="dubsii">dubsii</tp:taxon-name-part>
            <object-id xmlns:xlink="http://www.w3.org/1999/xlink" content-type="ipni" xlink:type="simple">urn:lsid:ipni.org:names:77201652-1</object-id>
          </tp:taxon-name><tp:taxon-authority>J.B.S.Pereira</tp:taxon-authority><tp:taxon-status xmlns:xlink="http://www.w3.org/1999/xlink" xlink:type="simple">sp. nov.</tp:taxon-status><xref ref-type="fig" rid="F1">Figs 1</xref><xref ref-type="fig" rid="F2">, 2</xref></tp:nomenclature><tp:treatment-sec sec-type="diagnosis" id="SECID0E4GAC"><title>Diagnosis.</title><p><italic><tp:taxon-name><tp:taxon-name-part taxon-name-part-type="genus" reg="Isoetes">Isoetes</tp:taxon-name-part> <tp:taxon-name-part taxon-name-part-type="species" reg="dubsii">dubsii</tp:taxon-name-part></tp:taxon-name></italic> is distinguished from other species from the Brazilian Pantanal wetlands by a set of characters that include leaves that are long (90‒100 cm), flexuous and trigonal in the transverse section, tri-lobated stems, rudimentary velum, pustulate and small megaspores of 310‒390 µm in diameter (average 350 µm) and laesurae of the megaspore at least four times wider than high.</p></tp:treatment-sec><tp:treatment-sec sec-type="material" id="SECID0EOHAC"><title>Type.</title><p>BRAZIL. Mato Grosso do Sul: Fazenda Salina, Pantanal do Rio Negro, <named-content xmlns:xlink="http://www.w3.org/1999/xlink" content-type="dwc:verbatimCoordinates" xlink:type="simple"><named-content content-type="geo-json" specific-use="{&#34;type&#34;:&#34;Point&#34;,&#34;coordinates&#34;:[-56.166667,-19.500000]}" id="NCID0EXHAC" xlink:type="simple">19°30'S, 56°10'W</named-content></named-content>, 3 Jun 1988, <italic>Dubs 829</italic> (holotype: Z!).</p><fig id="F1" position="float" orientation="portrait"><object-id xmlns:xlink="http://www.w3.org/1999/xlink" content-type="doi" xlink:type="simple">10.3897/phytokeys.131.36983.figure1</object-id><object-id xmlns:xlink="http://www.w3.org/1999/xlink" content-type="arpha" xlink:type="simple">B932BAF63CF15E15AAC02FE4B4549872</object-id><label>Figure 1.</label><caption><p>Type of <italic><tp:taxon-name><tp:taxon-name-part taxon-name-part-type="genus" reg="Isoetes">Isoetes</tp:taxon-name-part> <tp:taxon-name-part taxon-name-part-type="species" reg="dubsii">dubsii</tp:taxon-name-part></tp:taxon-name></italic> (image courtesy of the herbarium Z/ZT). Note that the name <italic><tp:taxon-name><tp:taxon-name-part taxon-name-part-type="genus" reg="Isoetes">Isoetes</tp:taxon-name-part> <tp:taxon-name-part taxon-name-part-type="species" reg="flexuosa">flexuosa</tp:taxon-name-part></tp:taxon-name></italic> J.B.S. Pereira on the label sheet is a provisional, never published, name. Photographer: Franziska Schmid</p></caption><graphic xmlns:xlink="http://www.w3.org/1999/xlink" xlink:href="phytokeys-131-057-g001.jpg" position="float" orientation="portrait" xlink:type="simple" id="oo_331199.jpg"><uri content-type="original_file" xlink:type="simple">https://binary.pensoft.net/fig/331199</uri></graphic></fig><fig id="F2" position="float" orientation="portrait"><object-id xmlns:xlink="http://www.w3.org/1999/xlink" content-type="doi" xlink:type="simple">10.3897/phytokeys.131.36983.figure2</object-id><object-id xmlns:xlink="http://www.w3.org/1999/xlink" content-type="arpha" xlink:type="simple">A0C88B11A3A15919AF02A1EFAE9B9743</object-id><label>Figure 2.</label><caption><p><abbrev xmlns:xlink="http://www.w3.org/1999/xlink" xlink:title="scanning electron microscopy" id="ABBRID0EJJAC" xlink:type="simple">SEM</abbrev> images of the mega- and microspores of <italic><tp:taxon-name><tp:taxon-name-part taxon-name-part-type="genus" reg="Isoetes">Isoetes</tp:taxon-name-part> <tp:taxon-name-part taxon-name-part-type="species" reg="dubsii">dubsii</tp:taxon-name-part></tp:taxon-name></italic> (<italic>Dubs 829</italic>, Z/ZT), <italic><tp:taxon-name><tp:taxon-name-part taxon-name-part-type="genus" reg="Isoetes">I.</tp:taxon-name-part> <tp:taxon-name-part taxon-name-part-type="species" reg="santacruzensis">santacruzensis</tp:taxon-name-part></tp:taxon-name></italic> (<italic>Killeen et al. 7131</italic>, MO), <italic><tp:taxon-name><tp:taxon-name-part taxon-name-part-type="genus" reg="Isoetes">I.</tp:taxon-name-part> <tp:taxon-name-part taxon-name-part-type="species" reg="pedersenii">pedersenii</tp:taxon-name-part></tp:taxon-name></italic> (<italic>Troels 8105</italic>, L) and <italic><tp:taxon-name><tp:taxon-name-part taxon-name-part-type="genus" reg="Isoetes">I.</tp:taxon-name-part> <tp:taxon-name-part taxon-name-part-type="species" reg="panamensis">panamensis</tp:taxon-name-part></tp:taxon-name></italic> (<italic>Balansa 3294</italic>, P).</p></caption><graphic xmlns:xlink="http://www.w3.org/1999/xlink" xlink:href="phytokeys-131-057-g002.jpg" position="float" orientation="portrait" xlink:type="simple" id="oo_331200.jpg"><uri content-type="original_file" xlink:type="simple">https://binary.pensoft.net/fig/331200</uri></graphic></fig></tp:treatment-sec><tp:treatment-sec sec-type="description" id="SECID0EGLAC"><title>Description.</title><p>Plants aquatic submerged, growing in fresh water ponds. Roots conspicuous, dichotomous. Stems globose, 3–lobate, ca. 2 cm wide. Leaves 90‒100 cm long, 0.2–0.3 cm wide at mid length, 50–60 per individual, linear, flexuous, erect, apex attenuate; alae 12–13 cm long, extending from the base ca. 1/10 of total leaf length, red-brown, membranaceous, apex attenuate; subula olive-green, trigonal. Labium present, persistent, 1.5–2.0 × 2.0–2.5 mm, cordate. Ligula not observed in herbarium material. Velum rudimentary. Sclerified phyllopodia absent. Sporangium at the base of the leaf, 8–12 × 3–4 mm, oblong, light brown, concolorous. Megaspores 310–390 µm in diameter (average = 350 µm, <italic>n</italic> = 20), trilete, white, not lustrous; proximal and distal surfaces pustulate, macrosculpture 3–8 × 22–45 µm, wider than high; laesurae 8–10 × 45–55 µm, at least four times wider than high. Microspores 31–36 µm long (average = 34 µm, <italic>n</italic> = 20), light brown, monolete, proximal surface smooth, distal surface sparsely echinate.</p></tp:treatment-sec><tp:treatment-sec sec-type="distribution" id="SECID0EQLAC"><title>Distribution and habitat.</title><p>This species is only known from its type locality (state of Mato Grosso do Sul, Brazil; Fig. <xref ref-type="fig" rid="F3">3</xref>), where it grows in a fresh water pond at ca. 100 m a.s.l. Although we tried to re-collect <italic><tp:taxon-name><tp:taxon-name-part taxon-name-part-type="genus" reg="Isoetes">Isoetes</tp:taxon-name-part> <tp:taxon-name-part taxon-name-part-type="species" reg="dubsii">dubsii</tp:taxon-name-part></tp:taxon-name></italic> in the area indicated by Balthasar Dubs, no additional collections have been made.</p><fig id="F3" position="float" orientation="portrait"><object-id xmlns:xlink="http://www.w3.org/1999/xlink" content-type="doi" xlink:type="simple">10.3897/phytokeys.131.36983.figure3</object-id><object-id xmlns:xlink="http://www.w3.org/1999/xlink" content-type="arpha" xlink:type="simple">DC26B7EEBFE25EADB88178B2BDD7A5F2</object-id><label>Figure 3.</label><caption><p>Map showing the type locations of <italic><tp:taxon-name><tp:taxon-name-part taxon-name-part-type="genus" reg="Isoetes">Isoetes</tp:taxon-name-part> <tp:taxon-name-part taxon-name-part-type="species" reg="dubsii">dubsii</tp:taxon-name-part></tp:taxon-name></italic> and <italic><tp:taxon-name><tp:taxon-name-part taxon-name-part-type="genus" reg="Isoetes">I.</tp:taxon-name-part> <tp:taxon-name-part taxon-name-part-type="species" reg="santacruzensis">santacruzensis</tp:taxon-name-part></tp:taxon-name></italic>.</p></caption><graphic xmlns:xlink="http://www.w3.org/1999/xlink" xlink:href="phytokeys-131-057-g003.jpg" position="float" orientation="portrait" xlink:type="simple" id="oo_331201.jpg"><uri content-type="original_file" xlink:type="simple">https://binary.pensoft.net/fig/331201</uri></graphic></fig></tp:treatment-sec><tp:treatment-sec sec-type="etymology" id="SECID0EINAC"><title>Etymology.</title><p>The specific epithet honours the Swiss ornithologist and botanist B. Dubs, for his valuable contributions to the knowledge of the flora and fauna of the Pantanal wetlands of Brazil. He was also the first naturalist to collect <italic><tp:taxon-name><tp:taxon-name-part taxon-name-part-type="genus" reg="Isoetes">Isoetes</tp:taxon-name-part> <tp:taxon-name-part taxon-name-part-type="species" reg="dubsii">dubsii</tp:taxon-name-part></tp:taxon-name></italic>.</p></tp:treatment-sec><tp:treatment-sec sec-type="notes" id="SECID0EZNAC"><title>Notes.</title><p>Amongst the species found in Brazilian Pantanal wetlands, <italic><tp:taxon-name><tp:taxon-name-part taxon-name-part-type="genus" reg="Isoetes">Isoetes</tp:taxon-name-part> <tp:taxon-name-part taxon-name-part-type="species" reg="panamensis">panamensis</tp:taxon-name-part></tp:taxon-name></italic> Maxon C.V. Morton <italic>sensu lato</italic> is similar to <italic><tp:taxon-name><tp:taxon-name-part taxon-name-part-type="genus" reg="Isoetes">I.</tp:taxon-name-part> <tp:taxon-name-part taxon-name-part-type="species" reg="dubsii">dubsii</tp:taxon-name-part></tp:taxon-name></italic> due to its long leaves up to 80 cm. However, the megaspores in <italic><tp:taxon-name><tp:taxon-name-part taxon-name-part-type="genus" reg="Isoetes">I.</tp:taxon-name-part> <tp:taxon-name-part taxon-name-part-type="species" reg="panamensis">panamensis</tp:taxon-name-part></tp:taxon-name></italic> are 380–600 µm (vs. 310–390 µm) in diameter and baculate (vs. pustulate) (Fig. <xref ref-type="fig" rid="F2">2</xref>).</p></tp:treatment-sec><tp:treatment-sec sec-type="conservation status" id="SECID0EGPAC"><title>Conservation status.</title><p>Since <italic><tp:taxon-name><tp:taxon-name-part taxon-name-part-type="genus" reg="Isoetes">I.</tp:taxon-name-part> <tp:taxon-name-part taxon-name-part-type="species" reg="dubsii">dubsii</tp:taxon-name-part></tp:taxon-name></italic> is currently known from a single locality, it may deserve special attention concerning its conservation status. However, based on our current knowledge on this species and according to IUCN Red List criteria (<xref ref-type="bibr" rid="B5">IUCN 2012</xref>), it is assessed here as data deficient (DD).</p></tp:treatment-sec><ref-list><ref id="B5"><mixed-citation xmlns:xlink="http://www.w3.org/1999/xlink" xlink:type="simple"><institution xlink:type="simple">IUCN</institution> (<year>2012</year>) <source>IUCN Red List Categories and Criteria: Version 3.1. Second edition.</source><publisher-name>IUCN</publisher-name>, <publisher-loc>Gland, Switzerland and Cambridge, UK</publisher-loc>, <size units="page">2 pp</size>. <ext-link xlink:type="simple" ext-link-type="uri" xlink:href="http://www.iucnredlist.org/technical-documents/categories-and-criteria">http://www.iucnredlist.org/technical-documents/categories-and-criteria</ext-link> [accessed 07.08.2017]</mixed-citation></ref></ref-list></tp:taxon-treatment>
