# Supplementary material for: Isoetes dubsii and Isoetes santacruzensis, two new species from lowland areas in South America
Source: PhytoKeys. 2019 Sep 5;131:57–67. doi: 10.3897/phytokeys.131.36983 (PMC6742673; doi:10.3897/phytokeys.131.36983)
Supplement: XML Treatment for Isoetes santacruzensis [file phytokeys.131.36983-treatment2.xml]

<!DOCTYPE tp:taxon-treatment
  PUBLIC "-//TaxonX//DTD Taxonomic Treatment Publishing DTD v0 20100105//EN" "tax-treatment-NSO.dtd">
<tp:taxon-treatment xmlns:tp="http://www.plazi.org/taxpub"><tp:treatment-meta><kwd-group><label>Taxon classification</label><kwd><named-content xmlns:xlink="http://www.w3.org/1999/xlink" content-type="kingdom">Plantae</named-content></kwd><kwd><named-content xmlns:xlink="http://www.w3.org/1999/xlink" content-type="order">Isoetales</named-content></kwd><kwd><named-content xmlns:xlink="http://www.w3.org/1999/xlink" content-type="family">Isoetaceae</named-content></kwd></kwd-group><mixed-citation publication-type="journal"><person-group><name><surname>Pereira</surname><given-names>Jovani B. de S.</given-names></name><name><surname>Guimaraes</surname><given-names>José Tasso F.</given-names></name><name><surname>Watanabe</surname><given-names>Maurício T. C.</given-names></name></person-group><article-title><italic><tp:taxon-name><tp:taxon-name-part taxon-name-part-type="genus" reg="Isoetes">Isoetes</tp:taxon-name-part> <tp:taxon-name-part taxon-name-part-type="species" reg="dubsii">dubsii</tp:taxon-name-part></tp:taxon-name></italic> and <italic><tp:taxon-name><tp:taxon-name-part taxon-name-part-type="genus" reg="Isoetes">Isoetes</tp:taxon-name-part> <tp:taxon-name-part taxon-name-part-type="species" reg="santacruzensis">santacruzensis</tp:taxon-name-part></tp:taxon-name></italic>, two new species from lowland areas in South America</article-title><source>PhytoKeys</source><day>05</day><month>9</month><year>2019</year><volume>131</volume><fpage>57</fpage><lpage>67</lpage><pub-id pub-id-type="doi">10.3897/phytokeys.131.36983</pub-id></mixed-citation></tp:treatment-meta><tp:nomenclature><tp:taxon-name><object-id xmlns:xlink="http://www.w3.org/1999/xlink" content-type="arpha" xlink:type="simple">0CB9B8BCA03D58CAA7DB610008C588E0</object-id>
            <tp:taxon-name-part taxon-name-part-type="genus" reg="Isoetes">Isoetes</tp:taxon-name-part>
            <tp:taxon-name-part taxon-name-part-type="species" reg="santacruzensis">santacruzensis</tp:taxon-name-part>
            <object-id xmlns:xlink="http://www.w3.org/1999/xlink" content-type="ipni" xlink:type="simple">urn:lsid:ipni.org:names:77201648-1</object-id>
          </tp:taxon-name><tp:taxon-authority>J.B.S.Pereira</tp:taxon-authority><tp:taxon-status xmlns:xlink="http://www.w3.org/1999/xlink" xlink:type="simple">sp. nov.</tp:taxon-status><xref ref-type="fig" rid="F2">Figs 2</xref><xref ref-type="fig" rid="F4">, 4</xref></tp:nomenclature><tp:treatment-sec sec-type="diagnosis" id="SECID0ENBAE"><title>Diagnosis.</title><p><italic><tp:taxon-name><tp:taxon-name-part taxon-name-part-type="genus" reg="Isoetes">Isoetes</tp:taxon-name-part> <tp:taxon-name-part taxon-name-part-type="species" reg="santacruzensis">santacruzensis</tp:taxon-name-part></tp:taxon-name></italic> is characterised by having flexuous, filiform leaves ranging from 0.4–0.8 mm wide at mid length and reaching up to 15 cm long, 15‒30 leaves per individual, black or reddish-black sporangia, sclerified phyllopodia present, sparsely verrucate megaspores of 320‒390 µm (average of 350 µm) in diameter.</p></tp:treatment-sec><tp:treatment-sec sec-type="material" id="SECID0E5BAE"><title>Type.</title><p>BOLIVIA. Santa Cruz: Nuflo de Chaves, <named-content xmlns:xlink="http://www.w3.org/1999/xlink" content-type="dwc:verbatimCoordinates" xlink:type="simple"><named-content content-type="geo-json" specific-use="{&#34;type&#34;:&#34;Point&#34;,&#34;coordinates&#34;:[-61.991111,-15.544444]}" id="NCID0EHCAE" xlink:type="simple">15°32'40"S, 61°59'28"W</named-content></named-content>, 450 m a.s.l., 11 Nov 1994, <italic>Killeen et al. 7131</italic> (holotype: MO!).</p><p>Plant aquatic partially submerged or ephemeral terrestrial in rocky granite outcrops. Roots conspicuous, dichotomous. Stems globose, 3–lobate, 0.8–1.2 cm wide. Leaves 6–15 cm long, 0.4–0.8 mm wide at mid length, 15–30 per individual, filiform, flexuous, laxly ascending, apex attenuate; alae 0.3–3.5 cm long, extending from the base ca. 1/5 of total leaf length, hyaline or light brown, membranaceous, apex attenuate; subula olive green, trigonal. Labium present, persistent, cordate, 0.2–0.5 × 0.6–0.9 mm. Ligule not observed in herbarium material. Velum rudimentary to &gt; 0.2 mm wide along the lateral edges of the sporangium. Sclerified phyllopodia present. Sporangium at the base of the leaf 2.5–3.5 × 2.0–2.5 mm, oblong, black or reddish-black, concolorous. Megaspores 320‒390 µm in diameter (average = 350 µm, <italic>n</italic> = 20), trilete, white, not lustrous; proximal and distal surfaces sparsely verrucate, macrosculpture 10‒25 × 19‒31 µm, slightly wider than high; laesurae 26‒30 × 16‒21 µm, slightly higher than wide. Microspores 23‒27 µm long (average = 25 µm, <italic>n</italic> = 20), light brown, monolete, proximal surface smooth, distal surface sparsely echinate.</p></tp:treatment-sec><tp:treatment-sec sec-type="distribution" id="SECID0EUCAE"><title>Distribution and Habitat.</title><p><italic><tp:taxon-name><tp:taxon-name-part taxon-name-part-type="genus" reg="Isoetes">Isoetes</tp:taxon-name-part> <tp:taxon-name-part taxon-name-part-type="species" reg="santacruzensis">santacruzensis</tp:taxon-name-part></tp:taxon-name></italic> is only known from its type locality, where it grows as aquatic to ephemeral terrestrial in rocky granite outcrops, at elevations of about 450 m.</p></tp:treatment-sec><tp:treatment-sec sec-type="etymology" id="SECID0EFDAE"><title>Etymology.</title><p>The specific epithet refers to the type region, the Department of Santa Cruz in Bolivia (Fig. <xref ref-type="fig" rid="F3">3</xref>).</p></tp:treatment-sec><tp:treatment-sec sec-type="notes" id="SECID0EPDAE"><title>Notes.</title><p>Until now, six species of <italic><tp:taxon-name><tp:taxon-name-part taxon-name-part-type="genus" reg="Isoetes">Isoetes</tp:taxon-name-part></tp:taxon-name></italic> were known from Bolivia, although the presence of unpublished species has already been mentioned (<xref ref-type="bibr" rid="B6">Kessler and Smith 2018</xref>). Most of the known Bolivian species are from Andean habitats (<xref ref-type="bibr" rid="B6">Kessler and Smith 2018</xref>) and have rugulate, laevigate (Fig. <xref ref-type="fig" rid="F5">5</xref>) or tuberculate megaspores (see <xref ref-type="bibr" rid="B3">Hickey 1986b</xref>, Fig. <xref ref-type="fig" rid="F2">2</xref>) and laevigate, echinate or tuberculate microspores (Fig. <xref ref-type="fig" rid="F5">5</xref>). Besides habitat, the macrosculpture of at least one of the spore types, megaspore or microspore, helps to differentiate <italic><tp:taxon-name><tp:taxon-name-part taxon-name-part-type="genus" reg="Isoetes">I.</tp:taxon-name-part> <tp:taxon-name-part taxon-name-part-type="species" reg="santacruzensis">santacruzensis</tp:taxon-name-part></tp:taxon-name></italic> from the Andean <italic><tp:taxon-name><tp:taxon-name-part taxon-name-part-type="genus" reg="Isoetes">Isoetes</tp:taxon-name-part></tp:taxon-name></italic> species (Figs <xref ref-type="fig" rid="F2">2</xref>, <xref ref-type="fig" rid="F4">4</xref>). Additionally, <italic><tp:taxon-name><tp:taxon-name-part taxon-name-part-type="genus" reg="Isoetes">I.</tp:taxon-name-part> <tp:taxon-name-part taxon-name-part-type="species" reg="santacruzensis">santacruzensis</tp:taxon-name-part></tp:taxon-name></italic> is similar to <italic><tp:taxon-name><tp:taxon-name-part taxon-name-part-type="genus" reg="Isoetes">I.</tp:taxon-name-part> <tp:taxon-name-part taxon-name-part-type="species" reg="pedersenii">pedersenii</tp:taxon-name-part></tp:taxon-name></italic> by its small and verrucate megaspores. However, <italic><tp:taxon-name><tp:taxon-name-part taxon-name-part-type="genus" reg="Isoetes">I.</tp:taxon-name-part> <tp:taxon-name-part taxon-name-part-type="species" reg="santacruzensis">santacruzensis</tp:taxon-name-part></tp:taxon-name></italic> can be readily distinguished by its erect and flexuous leaves (vs. ascending, linear and straight; Fig. <xref ref-type="fig" rid="F6">6</xref>), as well as by the characters present in the taxonomic key.</p><fig id="F4" position="float" orientation="portrait"><object-id xmlns:xlink="http://www.w3.org/1999/xlink" content-type="doi" xlink:type="simple">10.3897/phytokeys.131.36983.figure4</object-id><object-id xmlns:xlink="http://www.w3.org/1999/xlink" content-type="arpha" xlink:type="simple">AFDF650EF4AA54388F86D207A92E6A1F</object-id><label>Figure 4.</label><caption><p>Type of <italic><tp:taxon-name><tp:taxon-name-part taxon-name-part-type="genus" reg="Isoetes">Isoetes</tp:taxon-name-part> <tp:taxon-name-part taxon-name-part-type="species" reg="santacruzensis">santacruzensis</tp:taxon-name-part></tp:taxon-name></italic> (image courtesy of the herbarium MO). Photographer: Mike Blomberg.</p></caption><graphic xmlns:xlink="http://www.w3.org/1999/xlink" xlink:href="phytokeys-131-057-g004.jpg" position="float" orientation="portrait" xlink:type="simple" id="oo_331202.jpg"><uri content-type="original_file" xlink:type="simple">https://binary.pensoft.net/fig/331202</uri></graphic></fig><fig id="F5" position="float" orientation="portrait"><object-id xmlns:xlink="http://www.w3.org/1999/xlink" content-type="doi" xlink:type="simple">10.3897/phytokeys.131.36983.figure5</object-id><object-id xmlns:xlink="http://www.w3.org/1999/xlink" content-type="arpha" xlink:type="simple">78702F5F42C65AA2A9D21A347C10FF2C</object-id><label>Figure 5.</label><caption><p><abbrev xmlns:xlink="http://www.w3.org/1999/xlink" xlink:title="scanning electron microscopy" id="ABBRID0ETHAE" xlink:type="simple">SEM</abbrev> images of the mega- and microspores of <italic><tp:taxon-name><tp:taxon-name-part taxon-name-part-type="genus" reg="Isoetes">Isoetes</tp:taxon-name-part> <tp:taxon-name-part taxon-name-part-type="species" reg="andicola">andicola</tp:taxon-name-part></tp:taxon-name></italic> (<italic>Fuentes 13907</italic>, MO), <italic><tp:taxon-name><tp:taxon-name-part taxon-name-part-type="genus" reg="Isoetes">I.</tp:taxon-name-part> <tp:taxon-name-part taxon-name-part-type="species" reg="boliviensis">boliviensis</tp:taxon-name-part></tp:taxon-name></italic> (<italic>Casas 6619</italic>, MO), <italic><tp:taxon-name><tp:taxon-name-part taxon-name-part-type="genus" reg="Isoetes">I.</tp:taxon-name-part> <tp:taxon-name-part taxon-name-part-type="species" reg="herzogii">herzogii</tp:taxon-name-part></tp:taxon-name></italic> (<italic>Ritter 2209</italic>, MO) and <italic><tp:taxon-name><tp:taxon-name-part taxon-name-part-type="genus" reg="Isoetes">I.</tp:taxon-name-part> <tp:taxon-name-part taxon-name-part-type="species" reg="lechleri">lechleri</tp:taxon-name-part></tp:taxon-name></italic> (<italic>Solomon 15517</italic>, MO).</p></caption><graphic xmlns:xlink="http://www.w3.org/1999/xlink" xlink:href="phytokeys-131-057-g005.jpg" position="float" orientation="portrait" xlink:type="simple" id="oo_331203.jpg"><uri content-type="original_file" xlink:type="simple">https://binary.pensoft.net/fig/331203</uri></graphic></fig></tp:treatment-sec><tp:treatment-sec sec-type="conservation status" id="SECID0EQJAE"><title>Conservation status.</title><p><italic><tp:taxon-name><tp:taxon-name-part taxon-name-part-type="genus" reg="Isoetes">Isoetes</tp:taxon-name-part> <tp:taxon-name-part taxon-name-part-type="species" reg="santacruzensis">santacruzensis</tp:taxon-name-part></tp:taxon-name></italic> is currently known from a single locality. The expansion of agricultural activities and cattle farming in this area show that this species may be prone to the effects of human activities within a very short time. However, given its potential occurrence in other areas and the lack of current knowledge about its distribution range, <italic><tp:taxon-name><tp:taxon-name-part taxon-name-part-type="genus" reg="Isoetes">I.</tp:taxon-name-part> <tp:taxon-name-part taxon-name-part-type="species" reg="santacruzensis">santacruzensis</tp:taxon-name-part></tp:taxon-name></italic> should be assessed as data deficient (DD), according to IUCN criteria (<xref ref-type="bibr" rid="B5">IUCN 2012</xref>).</p><fig id="F6" position="float" orientation="portrait"><object-id xmlns:xlink="http://www.w3.org/1999/xlink" content-type="doi" xlink:type="simple">10.3897/phytokeys.131.36983.figure6</object-id><object-id xmlns:xlink="http://www.w3.org/1999/xlink" content-type="arpha" xlink:type="simple">1B6EFBD6605E55D9A43B9C399A9FB176</object-id><label>Figure 6.</label><caption><p>Type of <italic><tp:taxon-name><tp:taxon-name-part taxon-name-part-type="genus" reg="Isoetes">Isoetes</tp:taxon-name-part> <tp:taxon-name-part taxon-name-part-type="species" reg="pedersenii">pedersenii</tp:taxon-name-part></tp:taxon-name></italic> (image courtesy of the herbarium L). Photographer: Christel Schollaardt.</p></caption><graphic xmlns:xlink="http://www.w3.org/1999/xlink" xlink:href="phytokeys-131-057-g006.jpg" position="float" orientation="portrait" xlink:type="simple" id="oo_331204.jpg"><uri content-type="original_file" xlink:type="simple">https://binary.pensoft.net/fig/331204</uri></graphic></fig></tp:treatment-sec><tp:treatment-sec><!--Section generated to contain objects referenced in tp:taxon-treatment.--><fig id="F2" position="float" orientation="portrait"><object-id xmlns:xlink="http://www.w3.org/1999/xlink" content-type="doi" xlink:type="simple">10.3897/phytokeys.131.36983.figure2</object-id><object-id xmlns:xlink="http://www.w3.org/1999/xlink" content-type="arpha" xlink:type="simple">A0C88B11A3A15919AF02A1EFAE9B9743</object-id><label>Figure 2.</label><caption><p><abbrev xmlns:xlink="http://www.w3.org/1999/xlink" xlink:title="scanning electron microscopy" id="ABBRID0EJJAC" xlink:type="simple">SEM</abbrev> images of the mega- and microspores of <italic><tp:taxon-name><tp:taxon-name-part taxon-name-part-type="genus" reg="Isoetes">Isoetes</tp:taxon-name-part> <tp:taxon-name-part taxon-name-part-type="species" reg="dubsii">dubsii</tp:taxon-name-part></tp:taxon-name></italic> (<italic>Dubs 829</italic>, Z/ZT), <italic><tp:taxon-name><tp:taxon-name-part taxon-name-part-type="genus" reg="Isoetes">I.</tp:taxon-name-part> <tp:taxon-name-part taxon-name-part-type="species" reg="santacruzensis">santacruzensis</tp:taxon-name-part></tp:taxon-name></italic> (<italic>Killeen et al. 7131</italic>, MO), <italic><tp:taxon-name><tp:taxon-name-part taxon-name-part-type="genus" reg="Isoetes">I.</tp:taxon-name-part> <tp:taxon-name-part taxon-name-part-type="species" reg="pedersenii">pedersenii</tp:taxon-name-part></tp:taxon-name></italic> (<italic>Troels 8105</italic>, L) and <italic><tp:taxon-name><tp:taxon-name-part taxon-name-part-type="genus" reg="Isoetes">I.</tp:taxon-name-part> <tp:taxon-name-part taxon-name-part-type="species" reg="panamensis">panamensis</tp:taxon-name-part></tp:taxon-name></italic> (<italic>Balansa 3294</italic>, P).</p></caption><graphic xmlns:xlink="http://www.w3.org/1999/xlink" xlink:href="phytokeys-131-057-g002.jpg" position="float" orientation="portrait" xlink:type="simple" id="oo_331200.jpg"><uri content-type="original_file" xlink:type="simple">https://binary.pensoft.net/fig/331200</uri></graphic></fig><fig id="F3" position="float" orientation="portrait"><object-id xmlns:xlink="http://www.w3.org/1999/xlink" content-type="doi" xlink:type="simple">10.3897/phytokeys.131.36983.figure3</object-id><object-id xmlns:xlink="http://www.w3.org/1999/xlink" content-type="arpha" xlink:type="simple">DC26B7EEBFE25EADB88178B2BDD7A5F2</object-id><label>Figure 3.</label><caption><p>Map showing the type locations of <italic><tp:taxon-name><tp:taxon-name-part taxon-name-part-type="genus" reg="Isoetes">Isoetes</tp:taxon-name-part> <tp:taxon-name-part taxon-name-part-type="species" reg="dubsii">dubsii</tp:taxon-name-part></tp:taxon-name></italic> and <italic><tp:taxon-name><tp:taxon-name-part taxon-name-part-type="genus" reg="Isoetes">I.</tp:taxon-name-part> <tp:taxon-name-part taxon-name-part-type="species" reg="santacruzensis">santacruzensis</tp:taxon-name-part></tp:taxon-name></italic>.</p></caption><graphic xmlns:xlink="http://www.w3.org/1999/xlink" xlink:href="phytokeys-131-057-g003.jpg" position="float" orientation="portrait" xlink:type="simple" id="oo_331201.jpg"><uri content-type="original_file" xlink:type="simple">https://binary.pensoft.net/fig/331201</uri></graphic></fig></tp:treatment-sec><ref-list><ref id="B6"><mixed-citation xmlns:xlink="http://www.w3.org/1999/xlink" xlink:type="simple"><person-group><name name-style="western"><surname>Kessler</surname><given-names>M</given-names></name><name name-style="western"><surname>Smith</surname><given-names>AR</given-names></name></person-group> (<year>2018</year>) <article-title>Prodromus of a fern flora for Bolivia. IV. Isoëtaceae.</article-title><source>Phytotaxa</source><volume>344</volume>(<issue>1</issue>): <fpage>83</fpage>–<lpage>86</lpage>. <ext-link xlink:type="simple" ext-link-type="doi" xlink:href="10.11646/phytotaxa.344.1.12">https://doi.org/10.11646/phytotaxa.344.1.12</ext-link></mixed-citation></ref><ref id="B3"><mixed-citation xmlns:xlink="http://www.w3.org/1999/xlink" xlink:type="simple"><person-group><name name-style="western"><surname>Hickey</surname><given-names>RJ</given-names></name></person-group> (<year>1986b</year>) <article-title>The early evolutionary and morphological diversity of <italic><tp:taxon-name><tp:taxon-name-part taxon-name-part-type="genus">Isoetes</tp:taxon-name-part></tp:taxon-name></italic>, with descriptions of two new Neotropical species.</article-title><source>Systematic Botany</source><volume>11</volume>(<issue>2</issue>): <fpage>309</fpage>–<lpage>321</lpage>. <ext-link xlink:type="simple" ext-link-type="doi" xlink:href="10.2307/2419121">https://doi.org/10.2307/2419121</ext-link></mixed-citation></ref><ref id="B5"><mixed-citation xmlns:xlink="http://www.w3.org/1999/xlink" xlink:type="simple"><institution xlink:type="simple">IUCN</institution> (<year>2012</year>) <source>IUCN Red List Categories and Criteria: Version 3.1. Second edition.</source><publisher-name>IUCN</publisher-name>, <publisher-loc>Gland, Switzerland and Cambridge, UK</publisher-loc>, <size units="page">2 pp</size>. <ext-link xlink:type="simple" ext-link-type="uri" xlink:href="http://www.iucnredlist.org/technical-documents/categories-and-criteria">http://www.iucnredlist.org/technical-documents/categories-and-criteria</ext-link> [accessed 07.08.2017]</mixed-citation></ref></ref-list></tp:taxon-treatment>
